# Supplementary material for: Electrochemical and Spectroscopic (FTIR) Evidence of Conducting Polymer-Cu Ions Interaction
Source: Molecules. 2023 Jan 6;28(2):569. doi: 10.3390/molecules28020569 (PMC9865005; doi:10.3390/molecules28020569)
Supplement: Supplementary file 1 [file molecules-28-00569-s001.zip]

Archive with 1 entries (1 files):
- molecules-2087570-supplementary.pdf
